# Supplementary material for: SurvInt: a simple tool to obtain precise parametric survival extrapolations
Source: BMC Med Inform Decis Mak. 2024 Mar 14;24:76. doi: 10.1186/s12911-024-02475-6 (PMC10938652; doi:10.1186/s12911-024-02475-6)
Supplement: Supplementary file 2 — Supplementary Material 2 [file 12911_2024_2475_MOESM2_ESM.csv]

time	event
0.09	0
0.09	0
0.09	0
0.12	0
0.12	0
0.12	0
0.12	0
0.15	0
0.15	0
0.15	0
0.16	0
0.16	0
0.16	0
0.18	0
0.18	0
0.18	0
0.23	0
0.26	1
0.35	1
0.37	1
0.64	0
0.71	0
0.8	0
0.81	1
0.85	1
0.86	0
0.94	1
0.95	0
1.06	1
1.08	1
1.14	0
1.16	1
1.16	1
1.4	1
1.42	0
1.54	1
1.68	1
1.73	0
1.77	1
1.94	1
2.11	1
2.16	1
2.18	0
2.25	1
2.32	1
2.33	1
2.35	1
2.38	0
2.41	1
2.56	1
2.84	1
2.84	0
2.86	1
2.87	1
2.9	1
2.92	1
3.2	1
3.26	1
3.28	1
3.37	1
3.37	1
3.48	1
3.59	0
3.77	1
3.85	1
3.88	1
3.99	1
4.02	0
4.06	1
4.2	1
4.22	1
4.44	1
4.44	1
4.44	1
4.68	1
4.68	1
4.71	1
4.79	1
4.85	1
4.9	0
4.08	0
4	1
5.07	0
5.12	1
4.23	1
4.29	1
5.29	1
5.47	1
5.47	1
5.47	1
5.49	1
5.88	0
5.92	1
5.06	1
6.19	1
5.31	1
6.43	1
5.59	1
6.66	1
6.76	1
6.88	1
6.94	1
6.94	1
6.97	1
7.28	1
7.35	1
7.35	1
7.36	1
7.42	1
7.45	1
7.45	1
7.47	1
7.52	1
7.67	1
7.67	1
7.92	1
7.95	1
7.96	1
8.1	0
8.14	1
8.14	1
8.27	1
8.37	1
8.48	1
8.72	1
8.77	1
8.86	0
8.91	1
9.11	1
9.36	1
9.48	1
9.7	1
9.78	1
9.78	0
9.9	1
10.15	1
10.15	0
10.16	1
10.16	1
10.19	1
10.24	1
10.24	0
10.33	1
10.36	0
10.44	1
10.66	0
10.74	1
10.75	0
10.8	0
10.95	0
11.14	1
11.21	1
11.28	1
11.57	0
11.69	0
11.76	1
11.76	1
11.85	0
11.94	0
12.07	0
12.13	1
12.22	1
12.24	0
12.34	0
12.41	0
12.42	0
12.44	1
12.5	1
12.59	0
12.69	0
12.95	0
13.01	0
13.06	0
13.3	0
13.37	1
13.46	0
13.6	1
13.72	0
13.91	0
13.91	0
14.31	0
14.67	0
14.9	0
15.01	1
15.02	0
15.44	0
15.55	0
15.59	0
15.84	0
15.95	0
16.06	0
16.29	1
16.34	0
5.88	0
5.88	0
17.03	0
17.17	0
17.48	0
17.54	0
18.69	0
18.78	0
19.02	0
17.03	0
17.17	0
15.02	0
15.44	0
12.59	0
12.69	0
12.95	0
13.01	0
8.1	0
12.24	0
12.34	0
12.41	0
10.75	0
8.86	0
10.95	0
10.75	0
10.8	0
10.95	0
10.95	0
10.75	0
10.8	0
10.95	0
8.1	0
8.86	0
9.78	0
6.94	1
7.35	1
7.36	1
7.92	1
4.68	1
4.71	1
4.79	1
4.85	1
4.2	1
4.22	1
4.44	1
2.11	1
2.16	1
2.18	0
2.25	1
2.02	1
2.03	1
2.35	1
2.38	0
2.41	1
2.56	1
2.84	1
2.84	0
2.86	1
2.87	1
2.9	1
2.92	1
3.2	1
3.26	1
3.28	1
3.37	1
3.37	1
3.48	1
3.59	0
3.77	1
3.85	1
3.88	1
3.99	1
3.37	1
3.37	1
3.48	1
3.59	0
3.77	1
3.85	1
3.88	1
